# Supplementary material for: In Situ Incorporation of TiO2@Graphene Oxide (GO) Nanosheets in Polyacrylonitrile (PAN)-Based Membranes Matrix for Ultrafast Protein Separation
Source: Membranes (Basel). 2023 Mar 26;13(4):377. doi: 10.3390/membranes13040377 (PMC10142853; doi:10.3390/membranes13040377)
Supplement: Supplementary file 1 [file membranes-13-00377-s001.zip]

Archive with 1 entries (1 files):
- membranes-2288792-supplementary.pdf
